# Supplementary material for: Morphological evidence suggestive of a hierarchical mode of glial cell diversification and intrinsic developmental plasticity within the murine enteric nervous system
Source: Front Neurosci. 2025 Dec 3;19:1701574. doi: 10.3389/fnins.2025.1701574 (PMC12708518; doi:10.3389/fnins.2025.1701574)
Supplement: Supplementary file 1 [file Data_Sheet_1.xlsx]

## Sheet: Fig 1 - Fig S1
Fig. 1B-S1A	Distal ileum ; WT mice		Number of ganglia per field (n=5)	Number of neurons per field (n=5)
	P15	N=1 ; M	3 ± 1.4	34.2 ± 7
		N=2 ; F	2.6 ± 1.5	37.8 ± 6
		N=3 ; M	4 ± 1.4	38.8 ± 4
	Distal ileum ; Nr2f1Spt/Spt mice		Number of ganglia per field (n=5)	Number of neurons per field (n=5)
	P15	N=1 ; M	2.2 ± 1.1	26.8 ± 8.3
		N=2 ; F	2.6 ± 0.9	17.6 ± 8.4
		N=3 ; M	3 ± 1.4	17.8 ± 3.9
Fig. 1C-D	Distal ileum ; WT mice		SOX10+ cells per field (n=5)
			Type I	Type II	Type III	Type IV
	P1	N=1 ; M	112.2 ± 11	11 ± 2.2	3 ± 1.6	0 ± 0
		N=2 ; M	154.2 ± 22.9	22.6 ± 3.8	1.4 ± 0.9	0 ± 0
		N=3 ; F	136 ± 49.9	18.4 ± 6.7	2.6 ± 0.9	0 ± 0
	P5	N=1 ; F	92.8 ± 25.4	20 ± 2.3	15.6 ± 4.7	15.6 ± 2.6
		N=2 ; F	60.4 ± 13.6	20.8 ± 3.5	10.6 ± 2.6	11.2 ± 1.9
		N=3 ; M	75.8 ± 14.8	23.6 ± 1.7	14.2 ± 2.5	17 ± 2.3
	P15	N=1 ; M	38.4 ± 9	21.4 ± 5.5	14.8 ± 4.6	24.4 ± 2.5
		N=2 ; F	41 ± 6.7	23.6 ± 4	12.2 ± 0.4	20.2 ± 3.8
		N=3 ; M	47.2 ± 7.3	17.6 ± 8.6	10.2 ± 3.9	23 ± 2.2
	Distal ileum ; Nr2f1Spt/Spt mice		SOX10+ cells per field (n=5)
			Type I	Type II	Type III	Type IV
	P1	N=1 ; F	56.6 ± 14.9	25 ± 7	3.6 ± 1.7	0.4 ± 0.5
		N=2 ; M	54.2 ± 9.8	14.4 ± 2.7	1.6 ± 1.5	0 ± 0
		N=3 ; M	120.8 ± 28	35.5 ± 9.7	3 ± 2.2	0 ± 0
	P5	N=1 ; F	45.2 ± 9.1	20.2 ± 4.3	7.4 ± 2.7	0 ± 0
		N=2 ; F	28.2 ± 7.2	15 ± 4.3	6 ± 2.7	0.8 ± 0.8
		N=3 ; M	43.6 ± 5.8	31.8 ± 7.5	10 ± 2.5	0.4 ± 0.5
	P15	N=1 ; M	39.6 ± 13.9	24.6 ± 10.7	7.4 ± 4.3	3.6 ± 2.1
		N=2 ; F	26.4 ± 11.9	16 ± 7	3 ± 1	2 ± 1.2
		N=3 ; M	35.8 ± 4.7	27 ± 5.9	7 ± 3.7	4 ± 2.5

## Sheet: Fig 3 - Fig S1
Fig. 3B-S1C	Distal ileum ; WT mice		Number of ganglia per field (n=5)	Number of neurons per field (n=5)
	P15	N=1 ; M	4.6 ± 1.7	12.9 ± 4.5
		N=2 ; F	2.9 ± 1.7	9.8 ± 4.5
		N=3 ; M	3.7 ± 1.7	8.9 ± 3.7
	Distal ileum ; Nr2f1Spt/Spt mice		Number of ganglia per field (n=5)	Number of neurons per field (n=5)
	P15	N=1 ; M	1.7 ± 0.7	4.8 ± 2.5
		N=2 ; F	1.8 ± 0.6	4.5 ± 2.3
		N=3 ; M	1 ± 0	4 ± 1.8
Fig. 3C-D	Distal ileum ; WT mice		SOX10+ cells per field (n=10)
			Type I	Type II	Type III
	P1	N=1 ; M	4.4 ± 2.1	17.8 ± 5.3	2.5 ± 1.1
		N=2 ; M	1.8 ± 0.8	13.3 ± 3.8	2.3 ± 0.9
		N=3 ; F	1.9 ± 2	11.3 ± 3.5	1.2 ± 0.6
	P5	N=1 ; F	5.8 ± 3.2	11.6 ± 6.6	3.3 ± 1.7
		N=2 ; F	7.1 ± 2.1	13.7 ± 2.5	3.2 ± 0.9
		N=3 ; M	7.5 ± 3.4	18.7 ± 1.8	5.1 ± 1.5
	P15	N=1 ; M	6.6 ± 2.7	10.5 ± 2.1	8.5 ± 2.7
		N=2 ; F	6 ± 2.7	7.1 ± 2.6	5.9 ± 1.6
		N=3 ; M	5.4 ± 1.9	9.6 ± 2.3	7.2 ± 1.8
	Distal ileum ; Nr2f1Spt/Spt mice		SOX10+ cells per field (n=7-10)
			Type I	Type II	Type III
	P1	N=1 ; F	0 ± 0	16.9 ± 4.9	0.3 ± 0.5
		N=2 ; M	0.1 ± 0.3	10.2 ± 2.7	1.7 ± 0.7
		N=3 ; M	±	±	±
	P5	N=1 ; F	0.4 ± 0.7	13.5 ± 3.7	2.4 ± 0.7
		N=2 ; F	1.6 ± 1.7	16.4 ± 3.2	5.2 ± 2.6
		N=3 ; M	3.3 ± 1.7	14.6 ± 3.4	7 ± 2.1
	P15	N=1 ; M	4.2 ± 2.3	6 ± 1.6	5.5 ± 2.3
		N=2 ; F	3.8 ± 1.1	8.3 ± 3.1	3.4 ± 1.3
		N=3 ; M	2.3 ± 0.9	7.4 ± 2.1	3.4 ± 0.9

## Sheet: Fig 5
Fig. 5A-5B	Distal ileum ; Dhh-Cre;R26FloxSTOP-YFP;Nr2f1Spt/Spt mice		HuC/D+ cells per field (n=3-5)	Hu+ S100B+ cells per field (n=3-5)	Hu+ S100B+ YFP+ cells per field (n=3-5)
	P5 (n=5-10)	N=1 ; F	32.8 ± 10.9	4 ± 1.2	1.1 ± 0.9
		N=2 ; M	36.8 ± 9.8	4.9 ± 1.7	1 ± 0.7
		N=3 ; F	31.3 ± 8.2	4.2 ± 2.6	0.8 ± 0.4
Fig. 5A	Distal ileum ; WT mice		Number of neuron cell bodies measured per field
	P5 (n=5)	N=1 ; M	14.2 ± 0.7
		N=2 ; F	13.5 ± 0.7
		N=3 ; M	15 ± 0
	Distal ileum ; Nr2f1Spt/Spt mice		Number of neuron cell bodies measured per field - S100B-	Number of neuron cell bodies measured per field - S100B+
	P5 (n=5)	N=1 ; F	12.8 ± 2.9	2.8 ± 1.3
		N=2 ; M	13.3 ± 8.7	4 ± 1
		N=1 ; F	15 ± 3.5	4,3 ± 0.6

## Sheet: Fig 6 - Fig S4
Fig 6A - S4A	Distal ileum ; Dhh-Cre;R26FloxSTOP-YFP (ctl) mice		Type I		Type II		Type III		Type IV
			SOX10+ cells per field (n=5)	SOX10+ YFP+ cells per field (n=5)	SOX10+ cells per field (n=5)	SOX10+ YFP+ cells per field (n=5)	SOX10+ cells per field (n=5)	SOX10+ YFP+ cells per field (n=5)	SOX10+ cells per field (n=5)	SOX10+ YFP+ cells per field (n=5)
	P5	N=1 ; F	107 ± 36.1	1.2 ± 1.6	12.8 ± 2.2	0.8 ± 1.3	6.2 ± 3.3	0.6 ± 0.9	5.2 ± 3.3	0.4 ± 0.9
		N=2 ; M	63.2 ± 27.4	1 ± 1.4	14.6 ± 4.7	2 ± 1.9	10.8 ± 4.6	1.8 ± 1.8	5.6 ± 1.1	0.4 ± 0.5
		N=3 ; F	124.6 ± 34	3.6 ± 4.5	23.8 ± 3.8	0.8 ± 1.1	9.4 ± 4.7	0.2 ± 0.4	11 ± 9.7	0.2 ± 0.4
	Distal ileum ; Dhh-Cre;R26FloxSTOP-YFP;Nr2f1Spt/Spt mice		Type I		Type II		Type III		Type IV
			SOX10+ cells per field (n=5)	SOX10+ YFP+ cells per field (n=5)	SOX10+ cells per field (n=5)	SOX10+ YFP+ cells per field (n=5)	SOX10+ cells per field (n=5)	SOX10+ YFP+ cells per field (n=5)	SOX10+ cells per field (n=5)	SOX10+ YFP+ cells per field (n=5)
	P5	N=1 ; M	50.4 ± 20.9	7.8 ± 6	29.6 ± 5.2	5.4 ± 2.4	12 ± 4.5	2 ± 1.2	2.6 ± 2.1	0.8 ± 0.8
		N=2 ; M	39.2 ± 15.9	9.6 ± 0.9	24.2 ± 7.5	5.8 ± 3.3	4.6 ± 2.5	0.8 ± 1.3	1.4 ± 0.9	0.4 ± 0.9
		N=3 ; F	44.6 ± 14.4	14.6 ± 8.4	28.4 ± 5.8	7.2 ± 2.4	4.8 ± 1.9	1.8 ± 2.5	1.4 ± 2.1	0.6 ± 0.9
Fig 6B - S4B	Distal ileum ; Dhh-Cre;R26FloxSTOP-YFP (ctl) mice		Type I		Type II		Type III
			SOX10+ cells per field (n=5)	SOX10+ YFP+ cells per field (n=5)	SOX10+ cells per field (n=5)	SOX10+ YFP+ cells per field (n=5)	SOX10+ cells per field (n=5)	SOX10+ YFP+ cells per field (n=5)
	P5	N=1 ; F	5.1 ± 2.1	1.2 ± 1.3	11.1 ± 1	3.2 ± 2.1	5 ± 1.9	0.2 ± 0.4
		N=2 ; M	4.8 ± 2.3	1.1 ± 1.3	11.3 ± 3.1	1.6 ± 1.3	7 ± 1.3	0.1 ± 0.3
		N=3 ; F	7.8 ± 3	0.2 ± 0.4	15.8 ± 3	0.8 ± 1	5.2 ±1.4	0.4 ± 0.7
	Distal ileum ; Dhh-Cre;R26FloxSTOP-YFP;Nr2f1Spt/Spt mice		Type I		Type II		Type III
			SOX10+ cells per field (n=5)	SOX10+ YFP+ cells per field (n=5)	SOX10+ cells per field (n=5)	SOX10+ YFP+ cells per field (n=5)	SOX10+ cells per field (n=5)	SOX10+ YFP+ cells per field (n=5)
	P5	N=1 ; M	2.7 ± 2.5	0.6 ± 0.8	19.2 ± 4.7	7.2 ± 3.6	3.3 ± 1.3	0.4 ± 0.5
		N=2 ; M	0.7 ± 1.3	0.4 ± 0.7	16.2 ± 4	5.2 ± 3.5	3.8 ± 1.3	0.3 ± 0.5
		N=3 ; F	0.1 ± 0.3	0.1 ± 0.3	17 ± 2.6	11.4 ± 4.1	4.2 ± 2.2	0.6 ± 0.7

## Sheet: Fig S1
Fig S1B	Distal ileum ; WT mice		Number of neuron cell bodies measured per field		Fig S1D	Distal ileum ; WT mice		Number of neuron cell bodies measured per field
	P15 (n=4-5)	N=1 ; F	4.5 ± 3			P15 (n=10)	N=1 ; M	7.6 ± 3.3
		N=2 ; M	5.5 ± 1				N=2 ; F	6.1 ± 2.6
		N=3 ; F	6.8 ± 2.5				N=3 ; M	3.6 ± 2.5
	Distal ileum ; Nr2f1Spt/Spt mice		Number of neuron cell bodies measured per field			Distal ileum ; Nr2f1Spt/Spt mice		Number of neuron cell bodies measured per field
	P15 (n=5)	N=1 ; M	5.1 ± 2.5			P15 (n=10)	N=1 ; M	4.9 ± 2.8
		N=2 ; M	8.3 ± 3.3				N=2 ; M	5.1 ± 2.1
		N=3 ; F	8 ± 1.4				N=3 ; F	3.6 ± 1.7

## Sheet: Fig S5
Fig. S5B	Distal ileum ; Dhh-Cre;R26FloxSTOP-YFP (ctl) mice		Type I	Type II	Type III	Type IV		Fig. S5D	Distal ileum ; Dhh-Cre;R26FloxSTOP-YFP (ctl) mice		Neurons per field (n=5)
			SOX10+ YFP+ cells per field (n=5)	SOX10+ YFP+ cells per field (n=5)	SOX10+ YFP+ cells per field (n=5)	SOX10+ YFP+ cells per field (n=5)
	P5	N=1 ; F	1.2 ± 1.6	0.8 ± 1.3	0.6 ± 0.9	0.4 ± 0.9			P5	N=1 ; F	60 ± 17
		N=2 ; M	1 ± 1.4	2 ± 1.9	1.8 ± 1.8	0.4 ± 0.5				N=2 ; M	44.3 ± 20.3
		N=3 ; F	3.6 ± 4.5	0.8 ± 1.1	0.2 ± 0.4	0.2 ± 0.4				N=3 ; F	89.6 ± 23.2
	Distal ileum ; Dhh-Cre;R26FloxSTOP-YFP;Nr2f1Spt/+ mice		Type I	Type II	Type III	Type IV			Distal ileum ; Dhh-Cre;R26FloxSTOP-YFP;Nr2f1Spt/+ mice		Neurons per field (n=5)
			SOX10+ YFP+ cells per field (n=5)	SOX10+ YFP+ cells per field (n=5)	SOX10+ YFP+ cells per field (n=5)	SOX10+ YFP+ cells per field (n=5)
	P5	N=1 ; M	5.8 ± 3.7	3.8 ± 3.3	2 ± 1.9	0.4 ± 0.9			P5	N=1 ; M	73 ± 17.4
		N=2 ; F	6.6 ± 2.3	4.6 ± 3.4	0.6 ± 0.9	1 ± 0.7				N=2 ; F	56.8 ± 6.8
		N=3 ; F	4.6 ± 3.6	1.4 ± 1.3	1.2 ± 1.3	0.4 ± 0.5				N=3 ; F	66.8 ± 15.6
	Distal ileum ; Dhh-Cre;R26FloxSTOP-YFP;Nr2f1Spt/Spt mice		Type I	Type II	Type III	Type IV			Distal ileum ; Dhh-Cre;R26FloxSTOP-YFP;Nr2f1Spt/Spt mice		Neurons per field (n=5)
			SOX10+ YFP+ cells per field (n=5)	SOX10+ YFP+ cells per field (n=5)	SOX10+ YFP+ cells per field (n=5)	SOX10+ YFP+ cells per field (n=5)
	P5	N=1 ; M	7.8 ± 6	5.4 ± 2.4	2 ± 1.2	0.8 ± 0.8			P5	N=1 ; M	28.6 ± 9.9
		N=2 ; M	9.6 ± 0.9	5.8 ± 3.3	0.8 ± 1.3	0.4 ± 0.9				N=2 ; M	24 ± 6.9
		N=3 ; F	14.6 ± 8.4	7.2 ± 2.4	1.8 ± 2.5	0.6 ± 0.9				N=3 ; F	22.2 ± 6.1
Fig. S5C	Distal ileum ; Dhh-Cre;R26FloxSTOP-YFP (ctl) mice		Type I	Type II	Type III			Fig. S5E	Distal ileum ; Dhh-Cre;R26FloxSTOP-YFP (ctl) mice		Neurons per field (n=5)
			SOX10+ YFP+ cells per field (n=5)	SOX10+ YFP+ cells per field (n=5)	SOX10+ YFP+ cells per field (n=5)
	P5	N=1 ; F	1.2 ± 1.3	3.2 ± 2.1	0.2 ± 0.4				P5	N=1 ; F	20 ± 2.5
		N=2 ; M	1.1 ± 1.3	1.6 ± 1.3	0.1 ± 0.3					N=2 ; M	17.7 ± 4.2
		N=3 ; F	0.2 ± 0.4	0.8 ± 1	0.4 ± 0.7					N=3 ; F	13.9 ± 4
	Distal ileum ; Dhh-Cre;R26FloxSTOP-YFP;Nr2f1Spt/+ mice		Type I	Type II	Type III				Distal ileum ; Dhh-Cre;R26FloxSTOP-YFP;Nr2f1Spt/+ mice		Neurons per field (n=5)
			SOX10+ YFP+ cells per field (n=5)	SOX10+ YFP+ cells per field (n=5)	SOX10+ YFP+ cells per field (n=5)
	P5	N=1 ; M	3.9 ± 2.5	7 ± 3.5	0.8 ± 0.8				P5	N=1 ; M	15.3 ± 5.5
		N=2 ; F	1.3 ± 1.2	3.9 ± 1.7	1.9 ± 1.5					N=2 ; F	7.3 ± 0.9
		N=3 ; F	2 ± 2.2	4 ± 3.1	0.7 ± 0.7					N=3 ; F	10.5 ± 0.3
	Distal ileum ; Dhh-Cre;R26FloxSTOP-YFP;Nr2f1Spt/Spt mice		Type I	Type II	Type III				Distal ileum ; Dhh-Cre;R26FloxSTOP-YFP;Nr2f1Spt/Spt mice		Neurons per field (n=5)
			SOX10+ YFP+ cells per field (n=5)	SOX10+ YFP+ cells per field (n=5)	SOX10+ YFP+ cells per field (n=5)
	P5	N=1 ; M	0.6 ± 0.8	7.2 ± 3.6	0.4 ± 0.5				P5	N=1 ; M	3 ± 3
		N=2 ; M	0.4 ± 0.7	5.2 ± 3.5	0.3 ± 0.5					N=2 ; M	1.3 ± 1.7
		N=3 ; F	0.1 ± 0.3	11.4 ± 4.1	0.6 ± 0.7					N=3 ; F	0.3 ± 0.7
